# Supplementary material for: Efficacy and Safety of Intranasal Ketamine for Acute Pain Management in the Emergency Setting: A Systematic Review and Meta-Analysis
Source: J Clin Med. 2021 Sep 2;10(17):3978. doi: 10.3390/jcm10173978 (PMC8432265; doi:10.3390/jcm10173978)
Supplement: Supplementary file 1 [file jcm-10-03978-s001.zip]

Archive with 3 entries (3 files):
- Figure S1_Adverse events.pdf
- Table S1_Search Strategy.pdf
- Table S2_Quality assessment.pdf
